# Supplementary material for: Systematically characterizing and prioritizing chemosensitivity related gene based on Gene Ontology and protein interaction network
Source: BMC Med Genomics. 2012 Oct 2;5:43. doi: 10.1186/1755-8794-5-43 (PMC3532125; doi:10.1186/1755-8794-5-43)
Supplement: Additional file 1 — Table S4. Detailed description of drug-CCRG pairs. [file 1755-8794-5-43-S1.xls]

## Sheet: NCI 60 drug-CCRGs
drug name	gene name	relation discription	cell lines where drug-CCRG pairs are detected	References
Curcumin	ABCA1	ABCA1 overexpression predicts curcumin activity change	M14 melanoma	PMID:20030852
daunorubicin	ABCA3	ABCA3 overexpression predicts daunorubicin resistance	leukemia	PMID:18463677
doxorubicin	ABCB1	MDR1(ABCB1) overexpression predicts doxorubicin resistance	breast cancer	PMID:19593673
doxorubicin	ABCB1	ABCB1 overexpression predicts doxorubicin resistance	acute leukemia	PMID:8704189
vincristine	ABCB1	ABCB1 overexpression predicts vincristine resistance	acute leukemia	PMID:8704189
drug resistance	ABCB1	MDR1 predicts drug resistance	NCI 60	PMID:18363540
miltefosine	ABCB1	MDR1(ABCB1) predicts miltefosine resistance	NCI 60	PMID:11355955
Taxol	ABCB1	ABCB1 predicts chemosensitivity of Taxol	ovarian cancer	PMID:7995052
camptothecin	ABCB5	ABCB5 overexpression predicts camptothecin resistance	melanoma	PMID:15205344
drug resistance	ABCC1	ABCC1 predicts chemosensitivity of drugs	NCI 60	PMID:18363540
geldanamycins	ABCC1	ABCC1 predicts chemosensitivity of geldanamycins	NCI 60	PMID:19067123
>250 compound	ABCC3	ABCC3 predicts resistance of about 250 drugs	NCI 60	PMID:20657799
methotrexate	ABCC3	ABCC3 predicts methotrexate resistance	ovarian cancer	PMID:10359813
mitoxantrone	ABCG2	ABCG2 overexpression predicts mitoxantrone resistance	breast carcinoma,colon carcinoma,myeloma	PMID:10070941
Daunorubicin	ABCG2	ABCG2 predicts chemosensitivity of Daunorubicin	acute leukemia	PMID:10891476
mitoxantrone	ABCG2	ABCG2 predicts chemosensitivity of mitoxantrone	acute leukemia	PMID:10891476
topotecan	ABCG2	ABCG2 predicts chemosensitivity of topotecan	acute leukemia	PMID:10891476
drug resistance	ABCG2	BCRP predicts drug resistance	NCI 60	PMID:18363540
mitoxantrone	ABCG2	BCRP predicts mitoxantrone resistance	colon cancer，breast cancer	PMID:9892175
camptothecin	ABCG2	BCRP predicts chemosensitivity of mitoxantrone	breast cancer, ovarian cancer, colon cancer	PMID:14576842
flavopiridol	ABCG2	ABCG2 overexpression predicts chemosensitivity of flavopiridol	breast cancer, ovarian cancer, colon cancer	PMID:14576842
indolocarbazole topoisomerase I inhibitors	ABCG2	ABCG2 overexpression predicts chemosensitivity of indolocarbazole topoisomerase I inhibitors	breast cancer, ovarian cancer, colon cancer	PMID:14576842
methotrexate	ABCG2	ABCG2 overexpression predicts chemosensitivity of methotrexate	breast cancer, ovarian cancer, colon cancer	PMID:14576842
mitoxantrone	ABCG2	BCRP predicts chemosensitivity of mitoxantrone	breast cancer, ovarian cancer, colon cancer	PMID:14576842
quinazoline ErbB1 inhibitors	ABCG2	ABCG2 overexpression predicts chemosensitivity of quinazoline ErbB1 inhibitors	breast cancer, ovarian cancer, colon cancer	PMID:14576842
NSC49452	ADH5	ADH5 predicts chemosensitivity of NSC49452	NCI 60	PMID:12489847
NSC679678	ADH5	CTSH predicts chemosensitivity of NSC679678	NCI 60	PMID:12489847
triciribine phosphate (TCN-P)	ADK	adenosine kinase predicts triciribine phosphate (TCN-P) chemosensitivity	NCI 60	PMID:12817886
etoposide	APAF1	Apaf-1 overexpression predicts etoposide sensitivity	HL-60 (human promyelocytic leukemia)	PMID:9788601
paclitaxel	APAF1	Apaf-1 overexpression predicts paclitaxel sensitivity	HL-60 (human promyelocytic leukemia)	PMID:9788601
NSC122759	APOD	APOD predicts chemosensitivity of NSC122759	NCI 60	PMID:12489847
L-asparaginase	ASNS	Asparagine synthetase predicts chemosensitivity of L-asparaginase	ovarian cancer	PMID:18852115
L-asparaginase	ASNS	asparagine synthetase low expresson predicts L-asparaginase sensitivity	NCI 60	PMID:16648555
epirubicin	BAX	Induced bax expression predicts epirubicin sensitivity	breast cancer	PMID:8690514
flutamide	BCL2	BCL2 expression predicts flutamide sensitivity	prostate carcinoma	PMID:10592500
NSC92227	BDH1	BDH1 predicts chemosensitivity of NSC92227	NCI 60	PMID:12489847
paclitaxel	BIRC5	survivin overexpression predicts paclitaxel sensitivity	prostate cancer	PMID:15754318
taxol	BIRC5	survivin overexpression predicts chemosensitivity of taxol	ovarian cancer	PMID:17341657
taxotere	BIRC5	survivin overexpression predicts chemosensitivity of taxotere	ovarian cancer	PMID:17341657
cisplatin/paclitaxel	BRCA1	BRCA1 predicts cisplatin/paclitaxel resistance	breast, ovarian and lung cancer	PMID:19442054
doxorubicin	BRCA1	BRCA1 overexpression predicts doxorubicin resistance	breast cancer	PMID:19593673
Cisplatin	BRCA1	BRCA1 overexpression predicts cisplatin resistance	ovarian cancer	PMID:20940403
NSC618487	CAMK1	CAMK1 predicts chemosensitivity of NSC618487	NCI 60	PMID:12489847
drug sensitivity	CD3EAP	CD3EAP predicts drug sensitivity	NCI 60	PMID:19396015
NSC 127716	CDH1	CDH1 overexpression predicts chemosensitivity of NSC 127716	NCI 60	PMID:20053763
doxorubicin	CDKN1A	p21 overexpression predicts doxorubicin resistance	colon carcinoma	PMID:11423989
rapalogs	CDKN1B	p27/KIP1 predicts chemosensitivity of rapalogs	NCI 60	PMID:20508912
paclitaxel	CFTR	CFTR predicts chemosensitivity of paclitaxel	NCI 60	PMID:21314952
paclitaxel	CSAG2	TRAG-3 overexpression predicts paclitaxel resistance	ovarian cancer	PMID:10095106
doxorubicin	CTGF	CTGF overexpression predicts doxorubicin sensitivity	breast cancer	PMID:19351859
paclitaxel	CTGF	CTGF overexpression predicts paclitaxel sensitivity	breast cancer	PMID:19351859
*5F-203	CYP1A1	CYP1A1 overexpression predicts 5F-203 sensitivity	MCF7 breast cancer	PMID:12606787
*5F-203	CYP1A1	CYP1A1 predicts 5F-203 sensitivity	NCI 60	PMID:14707267
*5F-203	CYP1B1	CYP1B1 overexpression predicts 5F-203 sensitivity	MCF7 breast cancer	PMID:12606787
Cyclophosphamide	CYP2B6	CYP2B6 predicts Cyclophosphamide activation	gliosarcoma	PMID:10919648
chemoresistance	CYR61	CYR61 predicts chemoresistance	malignant melanoma	PMID:12438269
paclitaxel	DCT	DCT predicts chemosensitivity of paclitaxel	NCI 60	PMID:21314952
Fluorouracil	DPYD	DPyD expression predicts Fluorouracil resistance	Colon cancer	PMID:10778957
doxorubicin	DTYMK	DTYMK predicts doxorubicin resistance	HCT116 colon cancer	PMID:18413751
Homoharringtonine	EGFR	EGFR low expression predicts chemosensitivity of Homoharringtonine	glioblastoma	PMID:12616342
erlotinib	EGFR	EFGR predicts the chemosensitivity of erlotinib	NCI 60	PMID:18006781
anticancer drug	ERCC1	ERCC1 predicts anticancer drug resistance	NCI 60	PMID:12451985
cis-platinum	ERCC1	ERCC1 predicts drug resistance of cis-platinum	ovarian cancer	PMID:9861196
alkylating agents	ERCC2	ERCC2 predicts resistance to alkylating agents	NCI 60	PMID:12451985
cisplatin	ERCC2	ERCC2 predicts cisplatin resistance	NCI 60	PMID:12451985
anticancer drug	ERCC3	ERCC3 predicts resistance of anticancer drug	NCI 60	PMID:12451985
cisplatin	FADD	FADD overexpression predicts cisplatin sensitivity	colon cancer	PMID:10075697
cisplatin	GADD45A	Gadd45 overexpression predicts cisplatin sensitivity	colon cancer	PMID:8950993
isochaihulactone	GDF15	GDF15 overexpression predicts isochaihulactone sensitivity	lung cancer	PMID:17715378
ribotoxic anisomycin	GDF15	GDF15 expression predicts ribotoxic anisomycin sensitivity	HCT-116 colon cancer	PMID:19540205
paclitaxel	GRIK1	GRIK1 predicts chemosensitivity of paclitaxel	NCI 60	PMID:21314952
TER286	GSTP1	GSTP1-1 expression predicts increases sensitivity to TER286	HL60 cell line	PMID:10860939
adaphostin	GSTP1	GSTP1 predicts chemosensitivity of adaphostin resistance	myeloid leukemia	PMID:17575232
topotecan	H2AFX	gammaH2AX predicts topotecan activity	HL-60 promyelocytic leukemia	PMID:14504478
brostallicin	H2AFX	gamma-H2AX expression predicts chemosensitivity of brostallicin	HCT116-ER5 colon carcinoma	PMID:19584235
SJG-136	H2AFX	gamma-H2AX overexpression predicts SJG-136 sensitivity	Melanoma	PMID:21346148
carboplatin	HIF1A	HIF-1a predicts chemosensitivity of carboplatin	leukemia	PMID:12761491
etoposide	HIF1A	HIF-1a negatively predicts etoposide efficiency	leukemia	PMID:12761491
chemoresistance	HIPK2	HIPK2 restrains chemosensitivity	colon and lung cancer cells	PMID:19714248
trichostatin A	HNRPDL	HNRPDL predicts chemosensitivity of trichostatin A	NSCLC	PMID:18606719
vorinostat	HNRPDL	HNRPDL predicts chemosensitivity of vorinostat	NSCLC	PMID:18606719
NSC 284682	HRAS	activiated Hras expression predicts chemosensitivity of NSC 284682	colon carcinoma	PMID:10037101
NSC 659687	HRAS	activiated Hras expression predicts chemosensitivity of NSC 659687	colon carcinoma	PMID:10037101
hormone	IGFBP2	IGFBP2 overexpression predicts hormone refractory	prosatate	PMID:10528027
NSC645327	MAP2K4	MAP2K4 predicts chemosensitivity of NSC645327	NCI 60	PMID:12489847
gefitinib	MET	MET amplification predicts gefitinib resistance	lung cancer	PMID:17463250
XL880	MET	MET amplification predicts XL880 resistance	lung cancer	PMID:18093943
bis-chloroethylnitrosourea	MGMT	MGMT predicts bis-chloroethylnitrosourea resistance	gliomas	PMID:9779706
Temozolomide	MGMT	MGMT overexpression predicts Temozolomide resistance	Glioma	PMID:9850030
alkylating agent	MGMT	MGMT predicts chemosensitivity of alkylating agent such as temozolomide and nitrosoureas	glioblastoma	PMID:15758010
Fluorodeoxyuridine	MLH1	Loss of MLH1 predicts Fluorodeoxyuridine resistance	HCT116 colon cancer	PMID:18543256
NSC672675	MMP1	MMP1 predicts sensitivity of NSC672675	NCI 60	PMID:12489847
Fluorouracil	MYC	c-MYC predicts chemosensitivity of Fluorouracil	Colon cancer	PMID:9135021
trichostatin A	MYL6	MYL6 predicts chemosensitivity of trichostatin A	NSCLC	PMID:18606719
vorinostat	MYL6	MYL6 predicts chemosensitivity of vorinostat	NSCLC	PMID:18606719
cisplatin	NFE2L2	NFE2L2 predicts cisplatin sensitivity	H1650 NSCLC	PMID:18757741
Menadione	NOQ1	NOQ1 predicts chemosensitivity of Menadione	NCI 60	PMID:12489847
trichostatin A	NQO1	NQO1 predicts chemosensitivity of trichostatin A	NSCLC	PMID:18606719
vorinostat	NQO1	NQO1 predicts chemosensitivity of vorinostat	NSCLC	PMID:18606719
Taxol	NR1I2	NR1I2 low expression predicts chemosensitivity of Taxol	PC-3	PMID:17974979
vinblastine	NR1I2	NR1I2 low expression predicts vinblastine sensitivity	PC-3	PMID:17974979
trichostatin A	PDCD4	PDCD4 predicts chemosensitivity of trichostatin A	NSCLC	PMID:18606719
vorinostat	PDCD4	PDCD4 predicts chemosensitivity of vorinostat	NSCLC	PMID:18606719
NSC672971	PDGFRA	PDGFRA predicts chemosensitivity of NSC672971	NCI 60	PMID:12489847
Cyclophosphamide	POR	NADPH-cytochrome P450 reductase（CPR) predicts Cyclophosphamide sensitivity	gliosarcoma	PMID:10919648
Doxorubicin	PPP2CA	PPP2CA low expression predicts Doxorubicin sensitivity	glioblastoma	PMID:19564615
temozolomide	PPP2CA	PPP2CA low expression predicts temozolomide sensitivity	glioblastoma	PMID:19564615
NSC169517	PRKCB	PRKCB predicts chemosensitivity of NSC169517	NCI 60	PMID:12489847
trichostatin A	PSMB5	PSMB5 predicts chemosensitivity of trichostatin A	NSCLC	PMID:18606719
vorinostat	PSMB5	PSMB5 predicts chemosensitivity of vorinostat	NSCLC	PMID:18606719
trichostatin A	PSME2	PSME2 predicts chemosensitivity of trichostatin A	NSCLC	PMID:18606719
vorinostat	PSME2	PSME2 predicts chemosensitivity of vorinostat	NSCLC	PMID:18606719
NSC 635526	PTPRC	PTPRC predicts chemosensivity NSC 635526	NCI 60	PMID:12489847
taxol sensitivity	RanBP1	RanBP1 downregulation reults in taxol sensitivity	breast cancer	PMID:19270727
docetaxel resistance	RPN2	RPN2 low expression predicts docetaxel resistance	MCF7-ADR	PMID:18724378
trichostatin A	SEC23A	SEC23A predicts chemosensitivity of trichostatin A	NSCLC	PMID:18606719
vorinostat	SEC23A	SEC23A predicts chemosensitivity of vorinostat	NSCLC	PMID:18606719
paclitaxel	SGCD	SGCD predicts chemosensitivity of paclitaxel	NCI 60	PMID:21314952
azacytidine	SLC29A1	SLC29A1 overexpression predicts azacytidine sensitivity	leukemia	PMID:15205344
inosine-glycodialdehyde	SLC29A1	SLC29A1 overexpression predicts inosine-glycodialdehyde sensitivity	leukemia	PMID:15205344
geldanamycin	SLC7A11	SLC7A11 predicts glutathione-mediated resistance to geldanamycin	NCI 60	PMID:16103098
L-alanosine	SLC7A11	SLC7A11 predicts response to L-alanosine	NCI 60	PMID:16103098
chemoresistance	SLC7A11	SLC7A11 predicts chemosensitivity of drugs	NCI 60	PMID:20657799
drug resistance	SLC7A11	SLC7A11 predicts drug resistance	NCI 60	PMID:18363540
celastrol	SLC7A11	SLC7A11 predicts celastrol resistance	glioma	PMID:20007406
Macbecin II	SMAD4	low expression of SMAD4 predicts senstivity of Macbecin II	colon cancer	PMID:20331650
cisplatin	SNAI1	SNAI1 predicts chemosensitivity of cisplatin	ovarian cancer	PMID:20823140
cisplatin	SNAI2	SNAI2 predicts chemosensitivity of cisplatin	ovarian cancer	PMID:20823140
cisplatin	SNAI3	SNAI3 predicts chemosensitivity of cisplatin	ovarian cancer	PMID:20823140
paclitaxel	SNTG1	SNTG1 predicts chemosensitivity of paclitaxel	NCI 60	PMID:21314952
adaphostin	SOD1	Cu/Zn superoxide dismutase predicts adaphostin resistance	myeloid leukemia	PMID:17575232
Apoptosis	STAT3	STAT3 overexpression predicts resistance to apoptosis	myeloma	PMID:10023775
cisplatin	STMN1	STMN1 predicts cisplatin sensitivity	NCI 60	PMID:20162321
mitoxantrone	TAP1	TAP1 expression predicts mitoxantrone resistance	gastric carcinoma	PMID:11513878
mitoxantrone	TAP2	TAP2 expression predicts mitoxantrone resistance	gastric carcinoma	PMID:11513878
trichostatin A	TM9SF1	TM9SF1 predicts sensitivity of trichostatin A	NSCLC	PMID:18606719
vorinostat	TM9SF1	TM9SF1 predicts sensitivity of vorinostat	NSCLC	PMID:18606719
chemoresistance	TOP2A	TOP2A overexpression predicts chemosensitivity	liver cancer	PMID:19003983
doxorubicin	TP53	p53 overexpression predicts doxorubicin resistance	breast cancer	PMID:19593673
fludarabine	TP53	p53 deletion predicts non-response to fludarabine	chronic B-cell leukemias	PMID:7888675
pentostatin	TP53	p53 deletion predicts non-response to pentostatin	chronic B-cell leukemias	PMID:7888675
paclitaxel	TUBB3	overexpression of Class III beta-tubulin predicts paclitaxel resistance	breast cancer	PMID:17285590
paclitaxel	TUBB4	overexpreesion of TUBB4 predicts paclitaxel resistance	NCI 60	PMID:12489847
arsenic trioxide	TXN	thioredoxin overexpression predicts arsenic trioxide sensitivity	lung cancer	PMID:18661523
fluorouracil	TYMS	overexpression of thymidylate synthase predicts fluorouracil resistance	Colon cancer	PMID:9336359
adriamycin	UGCG	UGCG overexpression predicts adriamycin resistance	breast cancer	PMID:10702281
staurosporine	XIAP	XIAP overexpression predicts staurosporine resistance	leukemia	PMID:12874265
anticancer drug	XPA	XPA predicts anticancer drug resistance	NCI 60	PMID:12451985
docetaxel	YY1	YY1 predicts chemosensitivity of docetaxel	epithelial ovarian cancer	PMID:19208743
paclitaxel	YY1	YY1 predicts chemosensitivity of paclitaxel	epithelial ovarian cancer	PMID:19208743
*5F-203	2-(4-amino-3-methylphenyl)-5-fluorobenzothiazole
