# Supplementary material for: Systematically characterizing and prioritizing chemosensitivity related gene based on Gene Ontology and protein interaction network
Source: BMC Med Genomics. 2012 Oct 2;5:43. doi: 10.1186/1755-8794-5-43 (PMC3532125; doi:10.1186/1755-8794-5-43)
Supplement: Additional file 3 — Table S1. A full list of CCRG enriched GO terms. [file 1755-8794-5-43-S3.xls]

## Sheet: supplementary Table S1
Table S1. CCRGs enriched GO terms
ID	GO term	p valuec		c:Fisher exact test was used to perform GO enrichment. If enriched p＜0.01, the genes are significantly enriched in the GO term.
1	regulation of programmed cell death	<1.0E-12		yellow-background	molecular function of Gene Ontology
2	positive regulation of apoptosis	2.11e-12		green-background	cellular component of Gene Ontology
3	regulation of apoptosis	3.83e-12		white-background	biological process of Gene Ontology
4	positive regulation of cell death	1.77e-11
5	induction of programmed cell death	3.05e-11
6	positive regulation of cellular metabolic process	2.77e-09
7	negative regulation of cell cycle	5.34e-09
8	regulation of cell cycle process	6.04e-09
9	DNA metabolic process	7.28e-09
10	signal transduction in response to DNA damage	1.24e-08
11	response to UV	3.94e-08
12	cytosol	4.29e-08
13	DNA repair	6.15e-08
14	P-P-bond-hydrolysis-driven transmembrane transporter activity	6.23e-08
15	interphase	6.6e-08
16	positive regulation of nitrogen compound metabolic process	9.17e-08
17	positive regulation of cell cycle process	9.36e-08
18	negative regulation of cell death	1.67e-07
19	interphase of mitotic cell cycle	3.43e-07
20	positive regulation of macromolecule metabolic process	4.71e-07
21	regulation of DNA metabolic process	1.03e-06
22	regulation of mitotic cell cycle	1.14e-06
23	adenyl ribonucleotide binding	1.21e-06
24	purine ribonucleoside triphosphate binding	1.22e-06
25	pyrophosphatase activity	1.37e-06
26	positive regulation of biosynthetic process	1.54e-06
27	regulation of peptidase activity	1.62e-06
28	protein phosphorylation	1.74e-06
29	negative regulation of macromolecule metabolic process	2.18e-06
30	phosphorylation	2.87e-06
31	negative regulation of apoptosis	3.16e-06
32	protein phosphatase binding	3.37e-06
33	response to estrogen stimulus	4.71e-06
34	DNA damage response, signal transduction by p53 class mediator	5.02e-06
35	signal transduction by p53 class mediator	5.34e-06
36	DNA catabolic process	5.74e-06
37	regulation of reactive oxygen species metabolic process	6.23e-06
38	negative regulation of cellular metabolic process	6.96e-06
39	DNA damage response, signal transduction resulting in induction of apoptosis	7.04e-06
40	positive regulation of cell proliferation	7.57e-06
41	transcription from RNA polymerase II promoter	9.22e-06
42	cellular response to ionizing radiation	1.08e-05
43	DNA damage checkpoint	1.09e-05
44	nuclear part	1.63e-05
45	negative regulation of nitrogen compound metabolic process	2.28e-05
46	nucleic acid phosphodiester bond hydrolysis	2.46e-05
47	nucleoplasm	3.51e-05
48	negative regulation of transferase activity	4.32e-05
49	regulation of phosphate metabolic process	4.76e-05
50	regulation of phosphorus metabolic process	4.76e-05
51	DNA damage response, signal transduction by p53 class mediator resulting in cell cycle arrest	6.54e-05
52	signal transduction involved in cell cycle checkpoint	6.54e-05
53	negative regulation of biosynthetic process	7.36e-05
54	membrane fraction	7.63e-05
55	regulation of cellular protein metabolic process	8.13e-05
56	DNA damage response, signal transduction resulting in transcription	0.000112
57	protein modification process	0.000114
58	microtubule cytoskeleton	0.000117
59	cell morphogenesis involved in differentiation	0.000122
60	negative regulation of cell growth	0.000141
61	regulation of neuron apoptosis	0.000141
62	positive regulation of cellular component movement	0.000167
63	vesicular fraction	0.000178
64	negative regulation of cell size	0.000184
65	regulation of leukocyte proliferation	0.000191
66	positive regulation of DNA binding	0.000197
67	in utero embryonic development	0.000203
68	response to corticosteroid stimulus	0.000217
69	cytosol to ER transport	0.000245
70	cell growth	0.000256
71	regulation of protein metabolic process	0.000302
72	xenobiotic metabolic process	0.000346
73	negative regulation of cellular macromolecule biosynthetic process	0.000367
74	mesenchymal cell development	0.000403
75	hair cell differentiation	0.000406
76	regulation of kinase activity	0.000416
77	placenta development	0.000423
78	nuclear chromosome	0.000478
79	enzyme linked receptor protein signaling pathway	0.000481
80	mesenchymal cell differentiation	0.000508
81	epithelial to mesenchymal transition	0.000526
82	single-stranded DNA binding	0.000532
83	response to lithium ion	0.000538
84	oligopeptide-transporting ATPase activity	0.000551
85	BH3 domain binding	0.000551
86	intracellular organelle lumen	0.000559
87	aromatase activity	0.000589
88	resolution of meiotic recombination intermediates	0.000606
89	regulation of protein heterodimerization activity	0.000606
90	kidney mesenchyme morphogenesis	0.000606
91	stress-induced premature senescence	0.000606
92	embryonic placenta development	0.000638
93	metanephros development	0.000678
94	basolateral plasma membrane	0.000762
95	gland development	0.000845
96	intracellular transport of viral proteins in host cell	0.000845
97	regulation of viral protein levels in host cell	0.000845
98	intracellular protein transport in other organism involved in symbiotic interaction	0.000845
99	cellular response to indole-3-methanol	0.000845
100	regulation of membrane potential	0.000852
101	hair follicle development	0.000859
102	sensory organ development	0.000906
103	positive regulation of neuron apoptosis	0.000928
104	cell morphogenesis	0.000951
105	regulation of chromosome organization	0.00101559
106	DNA recombination	0.00107833
107	antigen processing and presentation of endogenous peptide antigen via MHC class I	0.00112206
108	regulation of osteoblast proliferation	0.00112206
109	hydrogen peroxide biosynthetic process	0.00112206
110	retina vasculature development in camera-type eye	0.00112206
111	endoplasmic reticulum part	0.00115766
112	DNA replication	0.00120703
113	regulation of leukocyte mediated cytotoxicity	0.00122957
114	cellular component disassembly involved in apoptosis	0.00131902
115	activation of pro-apoptotic gene products	0.0013423
116	regulation of transforming growth factor-beta2 production	0.0014366
117	cellular response to glucose starvation	0.0014366
118	regulation of retinal cell programmed cell death	0.0014366
119	regulation of superoxide metabolic process	0.0014366
120	chromosomal part	0.0014384
121	chordate embryonic development	0.00150634
122	peptidyl-amino acid modification	0.00151362
123	eye development	0.00154164
124	intracellular protein kinase cascade	0.00155448
125	intracellular membrane-bounded organelle	0.00173454
126	retinal cell programmed cell death	0.00178822
127	kidney mesenchyme development	0.00178822
128	ion homeostasis	0.00180074
129	cytoskeleton organization	0.00185155
130	pyrimidine-containing compound biosynthetic process	0.00185744
131	activation of caspase activity	0.00201583
132	regulation of cyclin-dependent protein kinase activity	0.0021063
133	pyrimidine nucleotide metabolic process	0.00215525
134	regulation of intracellular protein kinase cascade	0.00216917
135	gas homeostasis	0.00217645
136	exogenous drug catabolic process	0.00217645
137	morphogenesis of an epithelium	0.00220104
138	T cell mediated immunity	0.00231463
139	regulation of monooxygenase activity	0.00231463
140	positive regulation of phosphate metabolic process	0.00241663
141	S phase	0.00244818
142	B cell activation	0.00252229
143	DNA ligation	0.0026008
144	positive regulation of cell cycle	0.00270877
145	lymphocyte proliferation	0.00300159
146	negative regulation of lymphocyte mediated immunity	0.00306081
147	regulation of protein homodimerization activity	0.00306081
148	regulation of mitochondrial membrane permeability	0.00306081
149	MHC class I protein binding	0.00323572
150	positive regulation of cell activation	0.00325038
151	positive regulation of cell communication	0.00342328
152	centrosome organization	0.00385469
153	meiotic chromosome segregation	0.00408592
154	protein kinase binding	0.00422752
155	regulation of organ morphogenesis	0.00424894
156	positive regulation of cellular protein metabolic process	0.00426027
157	nephron development	0.00431684
158	protein kinase activity	0.00443161
159	transmembrane receptor protein tyrosine kinase signaling pathway	0.00448053
160	estrogen metabolic process	0.00465011
161	removal of superoxide radicals	0.00465011
162	cytoskeletal part	0.0046557
163	regulation of fibroblast proliferation	0.00481125
164	microtubule organizing center organization	0.00507074
165	cellular response to light stimulus	0.00524811
166	regulation of microtubule cytoskeleton organization	0.00533852
167	cholesterol metabolic process	0.00537606
168	intracellular non-membrane-bounded organelle	0.00546076
169	dystrophin-associated glycoprotein complex	0.00567178
170	regulation of intracellular protein transport	0.00573146
171	superoxide anion generation	0.00587947
172	nuclear chromosome part	0.00588079
173	ureteric bud morphogenesis	0.00589925
174	protein complex assembly	0.00611473
175	regulation of cellular amino acid metabolic process	0.00619234
176	negative regulation of MAP kinase activity	0.00619234
177	epithelial tube morphogenesis	0.0064262
178	extracellular matrix organization	0.00648864
179	regulation of transforming growth factor-beta production	0.00654375
180	spindle organization	0.00680427
181	positive regulation of intracellular protein transport	0.00712323
182	response to oxygen radical	0.0072405
183	nucleobase, nucleoside and nucleotide interconversion	0.0072405
184	response to copper ion	0.0072405
185	protein serine/threonine kinase inhibitor activity	0.0072615
186	synaptonemal complex	0.00746944
187	positive regulation of signal transduction	0.00753404
188	regulation of lymphocyte activation	0.00756703
189	neurogenesis	0.00827844
190	microtubule organizing center part	0.00827948
191	establishment of chromosome localization	0.00872969
192	response to growth hormone stimulus	0.00872969
193	nucleobase metabolic process	0.00885034
194	lung development	0.00915087
195	regulation of nucleobase, nucleoside, nucleotide and nucleic acid metabolic process	0.00931439
196	branching morphogenesis of a tube	0.00940038
197	negative regulation of response to cytokine stimulus	0.00952126
198	signal transduction by p53 class mediator resulting in induction of apoptosis	0.00952126
199	nucleocytoplasmic transport	0.00960206
200	regulation of lymphocyte mediated immunity	0.00960386
201	cartilage development	0.00965428
202	endoplasmic reticulum	0.00991232
203	respiratory tube development	0.00991261
204	nuclear transport	0.00992181
