# Supplementary material for: Systematically characterizing and prioritizing chemosensitivity related gene based on Gene Ontology and protein interaction network
Source: BMC Med Genomics. 2012 Oct 2;5:43. doi: 10.1186/1755-8794-5-43 (PMC3532125; doi:10.1186/1755-8794-5-43)
Supplement: Additional file 6 — Table S3. The full list of predicted chemosensitivity related genes. [file 1755-8794-5-43-S6.xls]

## Sheet: Sheet1
Gene_EntrezID	Gene	Drug	References
7431	VIM	Acetylcholine	PMID: 11588525
2885	GRB2	AICA ribonucleotide	PMID: 11978788
7534	YWHAZ	arsenic trioxide	PMID: 19364129
5295	PIK3R1	arsenite;ferrous sulfate;Iron;Tretinoin	PMID: 20835880 ;17172471;16288212
367	AR	bicalutamide;Dihydrotestosterone;Testosterone;Estradiol;bisphenol A	PMID:14532843;17021048;17131305;18007998
4087	SMAD2	Carbon Tetrachloride	PMID: 16382155
4088	SMAD3	Carbon Tetrachloride;Acetaldehyde	PMID: 16382155
3065	HDAC1	Chromium	PMID: 17682057
11007	CCDC85B	Cisplatin	PMID: 16217747
351	APP	Copper;Calcium	PMID:17239395;18949129;18648507;21868380
1499	CTNNB1	Diethylnitrosamine	PMID: 20583210
5925	RB1	Diethylnitrosamine	PMID: 18282651;17854601
5970	RELA	Doxorubicin	PMID: 17890907
207	AKT1	Doxorubicin	PMID: 17339365
2099	ESR1	Estradiol	PMID: 17275032
7157	TP53	Fluorouracil	PMID: 17339891
6774	STAT3	Fluorouracil	PMID: 15682485
6464	SHC1	Hydrogen Peroxide	PMID: 16972253
25	ABL1	nilotinib	PMID: 21653938
4089	SMAD4	Nitric Oxide	PMID: 15949472
5580	PRKCD	Oxygen	PMID: 11424089
2534	FYN	Paraquat;Methylmercury	PMID: 17298174
1387	CREBBP	Phenylephrine	PMID: 11705990
5594	MAPK1	Phenylephrine;Lipopolysaccharides	PMID: 10900171 ;10469353
857	CAV1	resveratrol,Acetylcholine,Phenylephrine,Potassium Chloride	PMID:19321006;18178722
3725	JUN	sodium arsenite;Phenylephrine;Estradiol;Tetrachlorodibenzodioxin;4-hydroxy-2-nonenal	PMID:20566634;16973625;11799083;17395694;19371443;17263905
672	BRCA1	Tamoxifen	PMID:18997820
1956	EGFR	Tamoxifen,Fluorouracil	PMID:15665275;17169374
2033	EP300	Tetrachlorodibenzodioxin	PMID:18842620
6714	SRC	Tetrachlorodibenzodioxin;2,2',4,6,6'-pentachlorobiphenyl;Dihydrotestosterone;Carbachol;Hexachlorobenzene	PMID:14708085;16611624;19815066;16877402;18295415
5894	RAF1	Tetradecanoylphorbol Acetate	PMID:17976640
5578	PRKCA	Tretinoin	PMID:16178010
836	CASP3
60	ACTB
58	ACTA1
6310	ATXN1
983	CDC2
1457	CSNK2A1
1742	DLG4
1915	EEF1A1
3320	HSP90AA1
5566	PRKACA
5764	PTN
6498	SKIL
4086	SMAD1
4093	SMAD9
7046	TGFBR1
7186	TRAF2
7189	TRAF6
7329	UBE2I
56893	UBQLN4
7529	YWHAB
7704	ZBTB16
